# Supplementary material for: Genomic Characterization and Resistance Mechanisms of Carbapenem-Resistant Klebsiella pneumoniae ST101 Isolates from Saudi Arabia
Source: Int J Mol Sci. 2025 Nov 27;26(23):11518. doi: 10.3390/ijms262311518 (PMC12691828; doi:10.3390/ijms262311518)
Supplement: Supplementary file 1 [file ijms-26-11518-s001.zip]

Archive with 1 entries (1 files):
- ijms-3945842-supplementary.pdf
